# Supplementary material for: Enhancing Trauma Care: Machine Learning-Based Photoplethysmography Analysis for Estimating Blood Volume During Hemorrhage and Resuscitation
Source: Bioengineering (Basel). 2025 Jul 31;12(8):833. doi: 10.3390/bioengineering12080833 (PMC12383621; doi:10.3390/bioengineering12080833)
Supplement: Supplementary file 1 [file bioengineering-12-00833-s001.zip]

Archive with 1 entries (1 files):
- bioengineering-3737763-supplementary.pdf
